# Supplementary material for: Longitudinal Comparison of Constant Artifacts in Optical Coherence Tomography Angiography in Patients with Posterior Uveitis Compared to Healthy Subjects
Source: J Clin Med. 2022 Sep 13;11(18):5376. doi: 10.3390/jcm11185376 (PMC9502304; doi:10.3390/jcm11185376)
Supplement: Supplementary file 1 [file jcm-11-05376-s001.zip]

Archive with 1 entries (1 files):
- jcm-1860446-supplementary.pdf
